# Supplementary material for: PKMYT1 has an important role in the timing and fidelity of chromosome segregation
Source: EMBO Rep. 2026 Jun 5;27(13):3564–84. doi: 10.1038/s44319-026-00809-1 (PMC13354794; doi:10.1038/s44319-026-00809-1)
Supplement: Supplementary file 3 — Source data Fig. 1 [file 44319_2026_809_MOESM3_ESM.zip]

Archive with 38 entries (28 files):
- Source_Data_Figure_1/
- Source_Data_Figure_1/.DS_Store
- __MACOSX/Source_Data_Figure_1/._.DS_Store
- Source_Data_Figure_1/1H/
- Source_Data_Figure_1/1F/
- Source_Data_Figure_1/1G/
- Source_Data_Figure_1/1I/
- Source_Data_Figure_1/1B/
- Source_Data_Figure_1/1E/
- Source_Data_Figure_1/1D/
- Source_Data_Figure_1/1C/
- Source_Data_Figure_1/1J/
- Source_Data_Figure_1/1H/1H.xlsx
- __MACOSX/Source_Data_Figure_1/1H/._1H.xlsx
- Source_Data_Figure_1/1F/1F.tiff
- __MACOSX/Source_Data_Figure_1/1F/._1F.tiff
- Source_Data_Figure_1/1G/1G.tiff
- __MACOSX/Source_Data_Figure_1/1G/._1G.tiff
- Source_Data_Figure_1/1I/1I.xlsx
- __MACOSX/Source_Data_Figure_1/1I/._1I.xlsx
- Source_Data_Figure_1/1B/1B.tiff
- __MACOSX/Source_Data_Figure_1/1B/._1B.tiff
- Source_Data_Figure_1/1E/1E.xlsx
- __MACOSX/Source_Data_Figure_1/1E/._1E.xlsx
- Source_Data_Figure_1/1D/1D.xlsx
- __MACOSX/Source_Data_Figure_1/1D/._1D.xlsx
- Source_Data_Figure_1/1C/1C.tiff
- __MACOSX/Source_Data_Figure_1/1C/._1C.tiff
- Source_Data_Figure_1/1J/1J-0 arrrest .tif
- __MACOSX/Source_Data_Figure_1/1J/._1J-0 arrrest .tif
- Source_Data_Figure_1/1J/README file.rtf
- __MACOSX/Source_Data_Figure_1/1J/._README file.rtf
- Source_Data_Figure_1/1J/1J-35 min .tif
- __MACOSX/Source_Data_Figure_1/1J/._1J-35 min .tif
- Source_Data_Figure_1/1J/1J-55 min.tif
- __MACOSX/Source_Data_Figure_1/1J/._1J-55 min.tif
- Source_Data_Figure_1/1J/1J-45 Min.tif
- Source_Data_Figure_1/1J/1J-40 min .tif
