# Supplementary material for: PKMYT1 has an important role in the timing and fidelity of chromosome segregation
Source: EMBO Rep. 2026 Jun 5;27(13):3564–84. doi: 10.1038/s44319-026-00809-1 (PMC13354794; doi:10.1038/s44319-026-00809-1)
Supplement: Supplementary file 3 — Source data Fig. 1 [file 44319_2026_809_MOESM3_ESM.zip › Source_Data_Figure_1/1H/1H.xlsx]

## Sheet: Sheet1
Noco washout (min)	DMSO			RP 6306
0	0.04	0.28	0.37	0.01	0.21	0.31
15	0.06	0.31	0.29	0.01	0.2	0.21
30	0.12	0.32	0.35	0.009	0.21	0.17
45	0.4	0.87	1	0.006	0.19	0.1
60	0.63	0.92	0.52	0.004	0.15	0.19
AUC
DMSO			RP 6306
25.5	4.379	4	7.71	2.347	4
