# Supplementary material for: PKMYT1 has an important role in the timing and fidelity of chromosome segregation
Source: EMBO Rep. 2026 Jun 5;27(13):3564–84. doi: 10.1038/s44319-026-00809-1 (PMC13354794; doi:10.1038/s44319-026-00809-1)
Supplement: Supplementary file 3 — Source data Fig. 1 [file 44319_2026_809_MOESM3_ESM.zip › Source_Data_Figure_1/1I/1I.xlsx]

## Sheet: Sheet1
Noco washout (min)	DMSO			RP 6306
0	0.228837	1.00155	0.567273	0.452479	0.199192	0.308766
30	0.260755	1.11496	0.50139	0.603398	0.131203	0.219327
35	0.419841	1.14588	0.75802	0.516202	0.11264	0.52665
40	0.70042	1.72328	1.17159	0.422128	0.104832	0.408858
45	1.00831	1.9109	1.15101	0.513669	0.123379	0.596622
50	1.1501	2.02294	1.21171	0.89961	0.129184	0.397717
55	1.66832	2.07167	1.5551	0.906909	0.153706	0.491944
60	1.38483	1.94381	0.970571	0.699884	0.110882	0.138542
AUC
DMSO			RP 6306
56.3	9.585	4	22	4.979	4
