# Supplementary material for: PKMYT1 has an important role in the timing and fidelity of chromosome segregation
Source: EMBO Rep. 2026 Jun 5;27(13):3564–84. doi: 10.1038/s44319-026-00809-1 (PMC13354794; doi:10.1038/s44319-026-00809-1)
Supplement: Supplementary file 3 — Source data Fig. 1 [file 44319_2026_809_MOESM3_ESM.zip › Source_Data_Figure_1/1E/1E.xlsx]

## Sheet: Sheet1
Time After Noc Washout (Min)	Metaphase			Anaphase			Telophase
0	0	0	0	0	0	0	0	0	0
20	59.5	86.3	71.4	18.9	1.7	1.3	0	0	0
30	30.6	24	72.9	54.1	72.1	7.1	10.6	0	0
40	3.1	5.8	33.7	43.3	65	55.4	46.4	23.3	4.3
50	1.8	1.9	13.1	12.3	28.8	61.9	59.6	59.6	23.8
60	0	0	3.1	12.5	8	27.7	48.8	63.2	67.7
70	0	1.5	0	5.6	4.4	18.1	56.7	54.4	69.4
80	1.2	1.4	1.2	1.2	1.4	4.8	33.7	24.3	33.3
90	0	0	0	1.1	6.8	3.4	15.2	4.5	20.7
100	0	0	0	1	1.4	2.1	3.9	2.9	17.7
110	0	0	0	0	0	0	0	0	5.5
120	0	0	0	0	0	0	0	0	0
