# Supplementary material for: PKMYT1 has an important role in the timing and fidelity of chromosome segregation
Source: EMBO Rep. 2026 Jun 5;27(13):3564–84. doi: 10.1038/s44319-026-00809-1 (PMC13354794; doi:10.1038/s44319-026-00809-1)
Supplement: Supplementary file 3 — Source data Fig. 1 [file 44319_2026_809_MOESM3_ESM.zip › Source_Data_Figure_1/1D/1D.xlsx]

## Sheet: Sheet1
Time After Noc Washout (Min)	Metaphase			Anaphase			Telophase
0	0	0	0	0	0	0	0	0	0
20	62.5	34.5	51	0	1.8	2.9	0	0	0
30	75.9	47.7	45.2	10.5	38.7	40.4	0	1.8	5.8
40	46.8	18.5	12.1	51.4	52.3	57.8	1.8	21.5	29.3
50	16.5	9.8	4.7	62.9	46.7	35.5	20.6	36.9	57.9
60	1.9	2.7	0	46.2	20.5	12.1	51.9	63.4	60.7
70	0	0.9	1.6	16.5	10.8	5.7	79.7	50.5	39.8
80	0	0	0	6.8	7.4	5.1	64.4	28.7	27.3
90	0	0	0	0	0.9	0	24.1	15	8.3
100	0	0	0	0	0	0	7.4	3.4	2.7
110	0	0	0	0	0	0	11.3	0	0
120	0	0	0	0	0	0	0	0	0
