# Supplementary material for: PKMYT1 has an important role in the timing and fidelity of chromosome segregation
Source: EMBO Rep. 2026 Jun 5;27(13):3564–84. doi: 10.1038/s44319-026-00809-1 (PMC13354794; doi:10.1038/s44319-026-00809-1)
Supplement: Supplementary file 4 — Source data Fig. 2 [file 44319_2026_809_MOESM4_ESM.zip]

Archive with 94 entries (80 files):
- Source_Data_Figure_2/
- Source_Data_Figure_2/.DS_Store
- __MACOSX/Source_Data_Figure_2/._.DS_Store
- Source_Data_Figure_2/2G/
- Source_Data_Figure_2/2I/
- Source_Data_Figure_2/2H/
- Source_Data_Figure_2/2F/
- Source_Data_Figure_2/2C/
- Source_Data_Figure_2/2D/
- Source_Data_Figure_2/2J/
- Source_Data_Figure_2/2K/
- Source_Data_Figure_2/2E/
- Source_Data_Figure_2/2B/
- Source_Data_Figure_2/2G/2G.xlsx
- __MACOSX/Source_Data_Figure_2/2G/._2G.xlsx
- Source_Data_Figure_2/2I/2I.xlsx
- __MACOSX/Source_Data_Figure_2/2I/._2I.xlsx
- Source_Data_Figure_2/2H/2H.xlsx
- __MACOSX/Source_Data_Figure_2/2H/._2H.xlsx
- Source_Data_Figure_2/2F/2F.xlsx
- __MACOSX/Source_Data_Figure_2/2F/._2F.xlsx
- Source_Data_Figure_2/2C/.DS_Store
- __MACOSX/Source_Data_Figure_2/2C/._.DS_Store
- Source_Data_Figure_2/2C/DMSO/
- Source_Data_Figure_2/2C/AZD 1775/
- Source_Data_Figure_2/2C/RP 6306/
- Source_Data_Figure_2/2D/2D.xlsx
- __MACOSX/Source_Data_Figure_2/2D/._2D.xlsx
- Source_Data_Figure_2/2J/2J.xlsx
- __MACOSX/Source_Data_Figure_2/2J/._2J.xlsx
- Source_Data_Figure_2/2K/2K.xlsx
- __MACOSX/Source_Data_Figure_2/2K/._2K.xlsx
- Source_Data_Figure_2/2E/2E.xlsx
- __MACOSX/Source_Data_Figure_2/2E/._2E.xlsx
- Source_Data_Figure_2/2B/2B egg5 arrest Lamin-B1.tif
- Source_Data_Figure_2/2B/.DS_Store
- __MACOSX/Source_Data_Figure_2/2B/._.DS_Store
- Source_Data_Figure_2/2B/2B APC:Ci DAPItif.tif
- __MACOSX/Source_Data_Figure_2/2B/._2B APC:Ci DAPItif.tif
- Source_Data_Figure_2/2B/2B APC:Ci Lamin B1.tif
- __MACOSX/Source_Data_Figure_2/2B/._2B APC:Ci Lamin B1.tif
- Source_Data_Figure_2/2B/2B egg5 arrest Incenp.tif
- __MACOSX/Source_Data_Figure_2/2B/._2B egg5 arrest Incenp.tif
- Source_Data_Figure_2/2B/2B APC:Ci Incenp.tif
- __MACOSX/Source_Data_Figure_2/2B/._2B APC:Ci Incenp.tif
- Source_Data_Figure_2/2B/2B egg5 arrest DAPI.tif
- Source_Data_Figure_2/2C/DMSO/2C early anaphase DAPI.tif
- Source_Data_Figure_2/2C/DMSO/.DS_Store
- __MACOSX/Source_Data_Figure_2/2C/DMSO/._.DS_Store
- Source_Data_Figure_2/2C/DMSO/2C early anaphase Incenp.tif
- __MACOSX/Source_Data_Figure_2/2C/DMSO/._2C early anaphase Incenp.tif
- Source_Data_Figure_2/2C/DMSO/2C anaphase Midzone lamin B.tif
- Source_Data_Figure_2/2C/DMSO/2C telophase DAPI.tif
- __MACOSX/Source_Data_Figure_2/2C/DMSO/._2C telophase DAPI.tif
- Source_Data_Figure_2/2C/DMSO/2C anaphase Midzone DAPI.tif
- __MACOSX/Source_Data_Figure_2/2C/DMSO/._2C anaphase Midzone DAPI.tif
- Source_Data_Figure_2/2C/DMSO/2C early anaphase Lamin B.tif
- __MACOSX/Source_Data_Figure_2/2C/DMSO/._2C early anaphase Lamin B.tif
- Source_Data_Figure_2/2C/DMSO/2C telophase Incenp.tif
- __MACOSX/Source_Data_Figure_2/2C/DMSO/._2C telophase Incenp.tif
- Source_Data_Figure_2/2C/DMSO/2C telophase Lamin B.tif
- __MACOSX/Source_Data_Figure_2/2C/DMSO/._2C telophase Lamin B.tif
- Source_Data_Figure_2/2C/DMSO/2C anaphase Midzone Incenp.tif
- __MACOSX/Source_Data_Figure_2/2C/DMSO/._2C anaphase Midzone Incenp.tif
- Source_Data_Figure_2/2C/AZD 1775/2C early anaphase Incenp AZD.tif
- Source_Data_Figure_2/2C/AZD 1775/.DS_Store
- __MACOSX/Source_Data_Figure_2/2C/AZD 1775/._.DS_Store
- Source_Data_Figure_2/2C/AZD 1775/2C early anaphase DAPI AZD.tif
- __MACOSX/Source_Data_Figure_2/2C/AZD 1775/._2C early anaphase DAPI AZD.tif
- Source_Data_Figure_2/2C/AZD 1775/2C Telophase AZD Lamin B.tif
- Source_Data_Figure_2/2C/AZD 1775/2C Anaphase AZD lamin B.tif
- Source_Data_Figure_2/2C/AZD 1775/2C Anaphase AZD Incenp.tif
- Source_Data_Figure_2/2C/AZD 1775/2C Telophase AZD Incenp.tif
- Source_Data_Figure_2/2C/AZD 1775/2C Telophase AZD DAPI.tif
- __MACOSX/Source_Data_Figure_2/2C/AZD 1775/._2C Telophase AZD DAPI.tif
- Source_Data_Figure_2/2C/AZD 1775/2C early anaphase Lamin B AZD.tif
- Source_Data_Figure_2/2C/AZD 1775/2C Anaphase AZD DAPI.tif
- __MACOSX/Source_Data_Figure_2/2C/AZD 1775/._2C Anaphase AZD DAPI.tif
- Source_Data_Figure_2/2C/RP 6306/2C early anaphase DAPI RP.tif
- __MACOSX/Source_Data_Figure_2/2C/RP 6306/._2C early anaphase DAPI RP.tif
- Source_Data_Figure_2/2C/RP 6306/2C early anaphase Incenp RP.tif
- __MACOSX/Source_Data_Figure_2/2C/RP 6306/._2C early anaphase Incenp RP.tif
- Source_Data_Figure_2/2C/RP 6306/2C telophase Incenp RP.tif
- __MACOSX/Source_Data_Figure_2/2C/RP 6306/._2C telophase Incenp RP.tif
- Source_Data_Figure_2/2C/RP 6306/.DS_Store
- __MACOSX/Source_Data_Figure_2/2C/RP 6306/._.DS_Store
- Source_Data_Figure_2/2C/RP 6306/2C anaphase Lamin B RP.tif
- Source_Data_Figure_2/2C/RP 6306/2C telophase DAPI RP.tif
- Source_Data_Figure_2/2C/RP 6306/2C anaphase DAPI RP.tif
- Source_Data_Figure_2/2C/RP 6306/2C telophase Lamin B RP.tif
- __MACOSX/Source_Data_Figure_2/2C/RP 6306/._2C telophase Lamin B RP.tif
- Source_Data_Figure_2/2C/RP 6306/2C early anaphase Lamin B RP.tif
- __MACOSX/Source_Data_Figure_2/2C/RP 6306/._2C early anaphase Lamin B RP.tif
- Source_Data_Figure_2/2C/RP 6306/2C anaphase Incenp RP.tif
