# Supplementary material for: PKMYT1 has an important role in the timing and fidelity of chromosome segregation
Source: EMBO Rep. 2026 Jun 5;27(13):3564–84. doi: 10.1038/s44319-026-00809-1 (PMC13354794; doi:10.1038/s44319-026-00809-1)
Supplement: Supplementary file 4 — Source data Fig. 2 [file 44319_2026_809_MOESM4_ESM.zip › Source_Data_Figure_2/2G/2G.xlsx]

## Sheet: Sheet1
DMSO	RP 6306
6.2	9.4
4	11
7	20
12	27
