# Supplementary material for: PKMYT1 has an important role in the timing and fidelity of chromosome segregation
Source: EMBO Rep. 2026 Jun 5;27(13):3564–84. doi: 10.1038/s44319-026-00809-1 (PMC13354794; doi:10.1038/s44319-026-00809-1)
Supplement: Supplementary file 4 — Source data Fig. 2 [file 44319_2026_809_MOESM4_ESM.zip › Source_Data_Figure_2/2I/2I.xlsx]

## Sheet: Sheet1
APC/Ci washout (Min)	DMSO				AZD1775
0	0	0	0	0	0	0	0	0
2	0	0	0	0	0	0	0	0
4	0	1	2	0	0	0	0	0
6	15	11	1	15	0	3	0	2
8	32	46	5	34	21	42	8	24
10	41	50	26	52	41	63	22	57
12	53	75	47	58	54	68	20	48
14	59	76	61	52	58	68	40	61
16	68	79	71	56	67	73	36	70
18	76	70			47	74	54	67
20					69	67	62	51
