# Supplementary material for: PKMYT1 has an important role in the timing and fidelity of chromosome segregation
Source: EMBO Rep. 2026 Jun 5;27(13):3564–84. doi: 10.1038/s44319-026-00809-1 (PMC13354794; doi:10.1038/s44319-026-00809-1)
Supplement: Supplementary file 4 — Source data Fig. 2 [file 44319_2026_809_MOESM4_ESM.zip › Source_Data_Figure_2/2H/2H.xlsx]

## Sheet: Sheet1
APC/Ci washout (Min)	DMSO			AZD1775
0	0	0	0	0	0	0
2	0	0	0	0	0	0
4	0	0	0	0	0	0
6	8	0	0	4	0	0
8	18	17	26	14	30	26
10	29	28	23	31	37	42
12	32	31	36	25	35	49
14	27	30	38	30	39	41
16	28	26	42	21	40	22
18	31	17	12	30	36	20
20	8	26	16	10	26	11
AUC
DMSO			AZD 1775
200	12.58	4	232	23.13	4
