# Supplementary material for: PKMYT1 has an important role in the timing and fidelity of chromosome segregation
Source: EMBO Rep. 2026 Jun 5;27(13):3564–84. doi: 10.1038/s44319-026-00809-1 (PMC13354794; doi:10.1038/s44319-026-00809-1)
Supplement: Supplementary file 4 — Source data Fig. 2 [file 44319_2026_809_MOESM4_ESM.zip › Source_Data_Figure_2/2F/2F.xlsx]

## Sheet: Sheet1
APC/Ci washout (Min)	DMSO				RP6306
0	0	0	0	0	0	0	0	0
3	0	0	0	0	0	0	0	0
4.5	0	0	0	0	0	0	0	0
6	0	0	0	0	0	0	0	0
7.5	0	0	0	0	0	0	0	0
9	0	0	0	0	0	0	0	0
10.5		0	0	0		0	0	0
12	5	0	0	0	0	6	0	0
13.5	7	1	0	0	0	2	0	10
15	9	16	10	7	14	22	4	12
16.5	8	16		8	8	11	4	15
18	15		19	14	10	14	17	17
19.5	19		22	22	18	26		32
21	21	23		27	20	16		47
24	43	48		50	35	36		60
25.5		65		71		66		58
AUC
DMSO			RP 6306
304	13.84	5	304.3	39.4	5
