# Supplementary material for: PKMYT1 has an important role in the timing and fidelity of chromosome segregation
Source: EMBO Rep. 2026 Jun 5;27(13):3564–84. doi: 10.1038/s44319-026-00809-1 (PMC13354794; doi:10.1038/s44319-026-00809-1)
Supplement: Supplementary file 4 — Source data Fig. 2 [file 44319_2026_809_MOESM4_ESM.zip › Source_Data_Figure_2/2D/2D.xlsx]

## Sheet: Sheet1
APC/Ci washout (Min)	DMSO					RP6306
0	0	0		0	0	0	0		0	0
1.5	0	0	0	1	0	0	0	0	1	2
3	5	2		2	0	10	16		6	0
4.5	8	9		3	3	25	22		5	8
6	9	15	17	2	8	20	28	34	14	17
7.5	13	20	21	17	18	37	30	48	21	24
9	27	36	32	23	22	30	43	44	26	52
10.5			33	22	37			37	43	55
12	24	40		28	41	24	26		46	46
13.5	29	52		40	40	37	34		35	46
15	29	43			34	33	35		36	40
16.5		35		32	22	50	47			42
18	12	25		29	8	24	35
19.5	15	22		20	7	20	36			9
AUC
DMSO			RP 6306
389.8	24.6	5	537.6	31.56	5
