# Supplementary material for: PKMYT1 has an important role in the timing and fidelity of chromosome segregation
Source: EMBO Rep. 2026 Jun 5;27(13):3564–84. doi: 10.1038/s44319-026-00809-1 (PMC13354794; doi:10.1038/s44319-026-00809-1)
Supplement: Supplementary file 4 — Source data Fig. 2 [file 44319_2026_809_MOESM4_ESM.zip › Source_Data_Figure_2/2J/2J.xlsx]

## Sheet: Sheet1
APC/Ci washout (Min)	DMSO				AZD1775
0	0	0	0		0	0
0	0	0	0	0	0	0	0	0
2	0	0	0	0	0	0	0	0
4	0	0	0	0	0	0	0	0
6	7	0	3	2	0	0	0	2
8	8	13	10	6	15	1	6	0
10	14	9	17	10	21	2	5	14
12	22	32	18	16	28	13	24	8
14	27	33	41	44	31	21	27	14
16	50	37	40	56	25	30	22	14
18	71	61	54		37	36	47	48
AUC
DMSO			AZD 1775
319.5	18.99	4	203.5	23.97	4
