# Supplementary material for: PKMYT1 has an important role in the timing and fidelity of chromosome segregation
Source: EMBO Rep. 2026 Jun 5;27(13):3564–84. doi: 10.1038/s44319-026-00809-1 (PMC13354794; doi:10.1038/s44319-026-00809-1)
Supplement: Supplementary file 4 — Source data Fig. 2 [file 44319_2026_809_MOESM4_ESM.zip › Source_Data_Figure_2/2E/2E.xlsx]

## Sheet: Sheet1
APC/Ci washout (Min)	DMSO				RP6306
0	0	0	0	0	0	0	0	0
1.5		0	0	0		0	0	0
3	0	0	0	0	0	0	0	0
4.5	0	0	0	0	0	0	0	0
6	0	1	0	0	0	4	0	0
7.5	3	3	0	0	5	1	0
9	18	8	2		6	2	0
10.5		6	1	10		5	10	13
12	20	9	6	21	8	28	14	22
13.5	22	20	20	27	6	22		27
15	19	17	23		11	39	25	31
16.5	23	36	19		23	29	25	40
18	25	37	39	35	25	38	21	38
19.5	31	37	38	39	32	58	34	46
21	42			45	45			40
24	54			50	48	52
