# Supplementary material for: PKMYT1 has an important role in the timing and fidelity of chromosome segregation
Source: EMBO Rep. 2026 Jun 5;27(13):3564–84. doi: 10.1038/s44319-026-00809-1 (PMC13354794; doi:10.1038/s44319-026-00809-1)
Supplement: Supplementary file 5 — Source data Fig. 3 [file 44319_2026_809_MOESM5_ESM.zip]

Archive with 37 entries (26 files):
- Source_Data_Figure_3/
- Source_Data_Figure_3/3E/
- Source_Data_Figure_3/3B/
- Source_Data_Figure_3/3C/
- Source_Data_Figure_3/3D/
- Source_Data_Figure_3/3J/
- Source_Data_Figure_3/.DS_Store
- __MACOSX/Source_Data_Figure_3/._.DS_Store
- Source_Data_Figure_3/~$3J.xlsx
- __MACOSX/Source_Data_Figure_3/._~$3J.xlsx
- Source_Data_Figure_3/3H/
- Source_Data_Figure_3/3A/
- Source_Data_Figure_3/3F/
- Source_Data_Figure_3/3G/
- Source_Data_Figure_3/3I/
- Source_Data_Figure_3/3E/3E.xlsx
- __MACOSX/Source_Data_Figure_3/3E/._3E.xlsx
- Source_Data_Figure_3/3B/3B.tiff
- __MACOSX/Source_Data_Figure_3/3B/._3B.tiff
- Source_Data_Figure_3/3C/3C.xlsx
- __MACOSX/Source_Data_Figure_3/3C/._3C.xlsx
- Source_Data_Figure_3/3C/.DS_Store
- __MACOSX/Source_Data_Figure_3/3C/._.DS_Store
- Source_Data_Figure_3/3D/3D.xlsx
- __MACOSX/Source_Data_Figure_3/3D/._3D.xlsx
- Source_Data_Figure_3/3J/3J.xlsx
- __MACOSX/Source_Data_Figure_3/3J/._3J.xlsx
- Source_Data_Figure_3/3H/3H.xlsx
- __MACOSX/Source_Data_Figure_3/3H/._3H.xlsx
- Source_Data_Figure_3/3A/3A.tiff
- __MACOSX/Source_Data_Figure_3/3A/._3A.tiff
- Source_Data_Figure_3/3F/3F.xlsx
- __MACOSX/Source_Data_Figure_3/3F/._3F.xlsx
- Source_Data_Figure_3/3G/3G.xlsx
- __MACOSX/Source_Data_Figure_3/3G/._3G.xlsx
- Source_Data_Figure_3/3I/3I.xlsx
- __MACOSX/Source_Data_Figure_3/3I/._3I.xlsx
