# Supplementary material for: PKMYT1 has an important role in the timing and fidelity of chromosome segregation
Source: EMBO Rep. 2026 Jun 5;27(13):3564–84. doi: 10.1038/s44319-026-00809-1 (PMC13354794; doi:10.1038/s44319-026-00809-1)
Supplement: Supplementary file 5 — Source data Fig. 3 [file 44319_2026_809_MOESM5_ESM.zip › Source_Data_Figure_3/3E/3E.xlsx]

## Sheet: Sheet1
APC/Ci washout (Min)	DMSO				RP-6306
0	1	1	1		1	1	1
3	0.260072	0.662351	0.606846		0.522457	0.226481	0.918767
6	0.264013	0.571295	0.526685		0.251104	0.16645	0.231724
9	0.193633	0.430577	0.668757		0.246191	0.180093	0.463097
12	0.208399	0.416419	0.494404		0.335408	0.0423755	0.278491
