# Supplementary material for: PKMYT1 has an important role in the timing and fidelity of chromosome segregation
Source: EMBO Rep. 2026 Jun 5;27(13):3564–84. doi: 10.1038/s44319-026-00809-1 (PMC13354794; doi:10.1038/s44319-026-00809-1)
Supplement: Supplementary file 5 — Source data Fig. 3 [file 44319_2026_809_MOESM5_ESM.zip › Source_Data_Figure_3/3C/3C.xlsx]

## Sheet: Sheet1
APC/Ci washout (Min)	DMSO			RP-6306
0	1	1	1	1	1	1
3	2.24245	2.29043	1.64811	0.703304	1.89576	0.495414
6	2.43324	3.51331	1.47682	0.537513	1.21761	0.403413
9	2.47504	2.17301	1.825	0.826145	1.15312	0.614774
12	3.77519	2.18718	2.02095	0.691327	0.660696	0.625298
