# Supplementary material for: PKMYT1 has an important role in the timing and fidelity of chromosome segregation
Source: EMBO Rep. 2026 Jun 5;27(13):3564–84. doi: 10.1038/s44319-026-00809-1 (PMC13354794; doi:10.1038/s44319-026-00809-1)
Supplement: Supplementary file 5 — Source data Fig. 3 [file 44319_2026_809_MOESM5_ESM.zip › Source_Data_Figure_3/3D/3D.xlsx]

## Sheet: Sheet1
APC/Ci washout (Min)	DMSO				RP6306
0	1	1	1		1	1	1
3	0.365581	0.611801	0.791572		0.248843	0.433849	0.724765
6	0.323031	0.442832	0.55111		0.248908	0.413179	0.438149
9	0.288502	0.474723	0.566296		0.229201	0.416443	0.366244
12	0.256107	0.460945	0.415703		0.198467	0.437801	0.445925
