# Supplementary material for: PKMYT1 has an important role in the timing and fidelity of chromosome segregation
Source: EMBO Rep. 2026 Jun 5;27(13):3564–84. doi: 10.1038/s44319-026-00809-1 (PMC13354794; doi:10.1038/s44319-026-00809-1)
Supplement: Supplementary file 5 — Source data Fig. 3 [file 44319_2026_809_MOESM5_ESM.zip › Source_Data_Figure_3/3J/3J.xlsx]

## Sheet: Sheet1
APC/Ci washout (Min)	DMSO			AZD1775
0	1	1	1	1	1	1
3	0.68551	0.35752	0.136124	0.599112	0.576963	0.267622
6	0.328794	0.258202	0.0900641	0.482999	0.466752	0.171727
9	0.196355	0.168459	0.050262	0.336078	0.564199	0.0726552
12	0.347591	0.200369	0.08612	0.270966	0.394473	0.039096
