# Supplementary material for: PKMYT1 has an important role in the timing and fidelity of chromosome segregation
Source: EMBO Rep. 2026 Jun 5;27(13):3564–84. doi: 10.1038/s44319-026-00809-1 (PMC13354794; doi:10.1038/s44319-026-00809-1)
Supplement: Supplementary file 5 — Source data Fig. 3 [file 44319_2026_809_MOESM5_ESM.zip › Source_Data_Figure_3/3H/3H.xlsx]

## Sheet: Sheet1
APC/Ci washout (Min)	DMSO			AZD1775
0	1	1	1	1	1	1
3	0.628893	0.68897	0.10535	0.570056	0.585173	0.0921178
6	0.650779	0.497232	0.144044	0.506975	0.722267	0.0889234
9	0.496898	0.417081	0.0935744	0.38682	0.517032	0.0814912
12	0.5606	0.328848	0.104424	0.399348	0.517654	0.0436988
