# Supplementary material for: PKMYT1 has an important role in the timing and fidelity of chromosome segregation
Source: EMBO Rep. 2026 Jun 5;27(13):3564–84. doi: 10.1038/s44319-026-00809-1 (PMC13354794; doi:10.1038/s44319-026-00809-1)
Supplement: Supplementary file 5 — Source data Fig. 3 [file 44319_2026_809_MOESM5_ESM.zip › Source_Data_Figure_3/3F/3F.xlsx]

## Sheet: Sheet1
APC/Ci washout (Min)	DMSO			RP6306
0	1	1	1	1	1	1
3	0.30963	0.544826	0.480106	0.148738	0.352211	0.467085
6	0.219717	0.40669	0.400634	0.21149	0.325479	0.263895
9	0.165568	0.355764	0.231998	0.16294	0.287677	0.174681
12	0.188463	0.247253	0.259706	0.159277	0.201233	0.33858
