# Supplementary material for: PKMYT1 has an important role in the timing and fidelity of chromosome segregation
Source: EMBO Rep. 2026 Jun 5;27(13):3564–84. doi: 10.1038/s44319-026-00809-1 (PMC13354794; doi:10.1038/s44319-026-00809-1)
Supplement: Supplementary file 5 — Source data Fig. 3 [file 44319_2026_809_MOESM5_ESM.zip › Source_Data_Figure_3/3G/3G.xlsx]

## Sheet: Sheet1
APC/Ci washout (Min)	DMSO			AZD1775
0	1	1	1	1	1	1
3	0.727721	0.727721	1.88896	0.230251	0.309709	0.206536
6	1.79423	1.79423	2.20416	0.572448	0.247914	0.828206
9	0.864782	1.08364	2.29111	0.474559	0.62832	0.633734
12	1.99162	1.99162	2.65727	0.317852	0.33535	0.430523
