# Supplementary material for: PKMYT1 has an important role in the timing and fidelity of chromosome segregation
Source: EMBO Rep. 2026 Jun 5;27(13):3564–84. doi: 10.1038/s44319-026-00809-1 (PMC13354794; doi:10.1038/s44319-026-00809-1)
Supplement: Supplementary file 5 — Source data Fig. 3 [file 44319_2026_809_MOESM5_ESM.zip › Source_Data_Figure_3/3I/3I.xlsx]

## Sheet: Sheet1
APC/Ci washout (Min)	DMSO			AZD1775
0	1	1	1	1	1	1
3	0.414922	0.862926	0.385332	0.491933	0.894297	0.332323
6	0.441556	0.655357	0.264379	0.612062	0.752285	0.378095
9	0.377308	0.637379	0.25252	0.503203	0.976505	0.320094
12	0.444804	0.543954	0.133387	0.534461	0.853528	0.290738
