# Supplementary material for: PKMYT1 has an important role in the timing and fidelity of chromosome segregation
Source: EMBO Rep. 2026 Jun 5;27(13):3564–84. doi: 10.1038/s44319-026-00809-1 (PMC13354794; doi:10.1038/s44319-026-00809-1)
Supplement: Supplementary file 6 — Source data Fig. 4 [file 44319_2026_809_MOESM6_ESM.zip]

Archive with 18 entries (12 files):
- Source_Data_Figure_4/
- Source_Data_Figure_4/.DS_Store
- __MACOSX/Source_Data_Figure_4/._.DS_Store
- Source_Data_Figure_4/4E/
- Source_Data_Figure_4/4C/
- Source_Data_Figure_4/4D/
- Source_Data_Figure_4/4F/
- Source_Data_Figure_4/4G/
- Source_Data_Figure_4/4E/4E.xlsx
- __MACOSX/Source_Data_Figure_4/4E/._4E.xlsx
- Source_Data_Figure_4/4C/4C.tif
- __MACOSX/Source_Data_Figure_4/4C/._4C.tif
- Source_Data_Figure_4/4D/4D.xlsx
- __MACOSX/Source_Data_Figure_4/4D/._4D.xlsx
- Source_Data_Figure_4/4F/4F.tiff
- __MACOSX/Source_Data_Figure_4/4F/._4F.tiff
- Source_Data_Figure_4/4G/4G.xlsx
- __MACOSX/Source_Data_Figure_4/4G/._4G.xlsx
