# Supplementary material for: PKMYT1 has an important role in the timing and fidelity of chromosome segregation
Source: EMBO Rep. 2026 Jun 5;27(13):3564–84. doi: 10.1038/s44319-026-00809-1 (PMC13354794; doi:10.1038/s44319-026-00809-1)
Supplement: Supplementary file 6 — Source data Fig. 4 [file 44319_2026_809_MOESM6_ESM.zip › Source_Data_Figure_4/4E/4E.xlsx]

## Sheet: Sheet1
6IL (Fold)						Delta CT
DMSO	diABZI	RP6306	AZD 1775			DMSO	diABZI	RP6306	AZD 1775
1	2.97727	1.34105	1.20653			4.669	4.512	4.245	4.398
1	1.51495	1.47383	2.20092			9.034	1.913	5.055	3.091
1	2.11495	2.64528	1.72017			4.991	5.682	4.432	5.617
1	1.7	2.15	1.3			6.09	4.6	4.686	4.522
1	1.22					10.25	4.42	4.34	4.29
1	1.25	1.32	1.36			4.903	4.1	3.6	2
