# Supplementary material for: PKMYT1 has an important role in the timing and fidelity of chromosome segregation
Source: EMBO Rep. 2026 Jun 5;27(13):3564–84. doi: 10.1038/s44319-026-00809-1 (PMC13354794; doi:10.1038/s44319-026-00809-1)
Supplement: Supplementary file 6 — Source data Fig. 4 [file 44319_2026_809_MOESM6_ESM.zip › Source_Data_Figure_4/4D/4D.xlsx]

## Sheet: Sheet1
% Chromtain Bridges					% micronucleated cells
DMSO	RP-6306	AZD-1775			DMSO	RP-6306	AZD-1775
0.286533	3.59712	5.32725			1.14613	7.91367	7.02576
0.151976	2.09974	2.83401			4.10334	10.4987	11.1336
0	3.69393				3.32278	10.6195	19.7
0.316456	6.19469	7.44			2.98507	13.7203
