# Supplementary material for: PKMYT1 has an important role in the timing and fidelity of chromosome segregation
Source: EMBO Rep. 2026 Jun 5;27(13):3564–84. doi: 10.1038/s44319-026-00809-1 (PMC13354794; doi:10.1038/s44319-026-00809-1)
Supplement: Supplementary file 6 — Source data Fig. 4 [file 44319_2026_809_MOESM6_ESM.zip › Source_Data_Figure_4/4G/4G.xlsx]

## Sheet: Sheet1
		% micronucleated cells
	DMSO						IAA/dTAGv
NDD1	5.3	5.13	4.77	4.82	5.22	5.24	9.8	6.88	5.1	5.86	6.84	8.2
NDD2	5.39	4.9	3.78	3.98	6.33	5.24	6.88	6.43	4.92	5.24	10.14	8.36
% micronucleated cells
DMSO	RP 6306
6.65	7.76
6.93	6.23
4.4	7.2
5.64	6.65
5.48	7.39
5.84	9.64
