# Supplementary material for: PKMYT1 has an important role in the timing and fidelity of chromosome segregation
Source: EMBO Rep. 2026 Jun 5;27(13):3564–84. doi: 10.1038/s44319-026-00809-1 (PMC13354794; doi:10.1038/s44319-026-00809-1)
Supplement: Supplementary file 7 — Source data Fig. 5 [file 44319_2026_809_MOESM7_ESM.zip]

Archive with 91 entries (79 files):
- Source_Data_Figure_5/
- Source_Data_Figure_5/5A/
- Source_Data_Figure_5/.DS_Store
- __MACOSX/Source_Data_Figure_5/._.DS_Store
- Source_Data_Figure_5/5C/
- Source_Data_Figure_5/5D/
- Source_Data_Figure_5/5B/
- Source_Data_Figure_5/5A/.DS_Store
- __MACOSX/Source_Data_Figure_5/5A/._.DS_Store
- Source_Data_Figure_5/5A/5A AZD 1775/
- Source_Data_Figure_5/5A/5A PKMYT -:-/
- Source_Data_Figure_5/5A/5A DMSO/
- Source_Data_Figure_5/5A/5A RP 6306/
- Source_Data_Figure_5/5C/.DS_Store
- __MACOSX/Source_Data_Figure_5/5C/._.DS_Store
- Source_Data_Figure_5/5C/DMSO/
- Source_Data_Figure_5/5C/AZD 1775/
- Source_Data_Figure_5/5C/RP 6306/
- Source_Data_Figure_5/5D/.DS_Store
- __MACOSX/Source_Data_Figure_5/5D/._.DS_Store
- Source_Data_Figure_5/5D/5D.xlsx
- __MACOSX/Source_Data_Figure_5/5D/._5D.xlsx
- Source_Data_Figure_5/5B/5B.xlsx
- __MACOSX/Source_Data_Figure_5/5B/._5B.xlsx
- Source_Data_Figure_5/5A/5A AZD 1775/.DS_Store
- __MACOSX/Source_Data_Figure_5/5A/5A AZD 1775/._.DS_Store
- Source_Data_Figure_5/5A/5A AZD 1775/5A AZD 1775 48.04 min.tif
- Source_Data_Figure_5/5A/5A AZD 1775/5A AZD 1775 0.0 min.tif
- __MACOSX/Source_Data_Figure_5/5A/5A AZD 1775/._5A AZD 1775 0.0 min.tif
- Source_Data_Figure_5/5A/5A AZD 1775/5A AZD 1775 36.10 min.tif
- Source_Data_Figure_5/5A/5A AZD 1775/Movie_5A_AZ1775.mp4
- __MACOSX/Source_Data_Figure_5/5A/5A AZD 1775/._Movie_5A_AZ1775.mp4
- Source_Data_Figure_5/5A/5A AZD 1775/5A AZD 1775 28.12 min.tif
- Source_Data_Figure_5/5A/5A AZD 1775/Movie_5A_Description_AZD 1775.rtf
- __MACOSX/Source_Data_Figure_5/5A/5A AZD 1775/._Movie_5A_Description_AZD 1775.rtf
- Source_Data_Figure_5/5A/5A PKMYT -:-/Movie_5A_PKMYT -:-.rtf
- __MACOSX/Source_Data_Figure_5/5A/5A PKMYT -:-/._Movie_5A_PKMYT -:-.rtf
- Source_Data_Figure_5/5A/5A PKMYT -:-/5A PKMYT1 -:- 30.03 min.tif
- Source_Data_Figure_5/5A/5A PKMYT -:-/5A PKMYT -:- 0.0 min.tif
- Source_Data_Figure_5/5A/5A PKMYT -:-/Movie_5A_PKMYT -:-.mp4
- __MACOSX/Source_Data_Figure_5/5A/5A PKMYT -:-/._Movie_5A_PKMYT -:-.mp4
- Source_Data_Figure_5/5A/5A PKMYT -:-/5A PKMYT -:- 22.17 min.tif
- Source_Data_Figure_5/5A/5A PKMYT -:-/5A PKMYT -:- 34.39 min.tif
- Source_Data_Figure_5/5A/5A DMSO/5A DMSO 41.17 min .tif
- Source_Data_Figure_5/5A/5A DMSO/Movie_5A_DMSO.mp4
- __MACOSX/Source_Data_Figure_5/5A/5A DMSO/._Movie_5A_DMSO.mp4
- Source_Data_Figure_5/5A/5A DMSO/5A DMSO 23.24 min.tif
- Source_Data_Figure_5/5A/5A DMSO/Movie_5A_Description.rtf
- __MACOSX/Source_Data_Figure_5/5A/5A DMSO/._Movie_5A_Description.rtf
- Source_Data_Figure_5/5A/5A DMSO/5A DMSO 30.05 min.tif
- Source_Data_Figure_5/5A/5A DMSO/5A DMSO 0.0 min.tif
- Source_Data_Figure_5/5A/5A RP 6306/5A RP 6306 24.14 min.tif
- Source_Data_Figure_5/5A/5A RP 6306/5A RP 6306 31.34 min.tif
- Source_Data_Figure_5/5A/5A RP 6306/5A RP 6306 0.0 min.tif
- Source_Data_Figure_5/5A/5A RP 6306/Movie_5A_RP 6306.mp4
- __MACOSX/Source_Data_Figure_5/5A/5A RP 6306/._Movie_5A_RP 6306.mp4
- Source_Data_Figure_5/5A/5A RP 6306/Movie_5A_Description.rtf
- __MACOSX/Source_Data_Figure_5/5A/5A RP 6306/._Movie_5A_Description.rtf
- Source_Data_Figure_5/5A/5A RP 6306/5A RP 6306 41.04. mintif.tif
- __MACOSX/Source_Data_Figure_5/5A/5A RP 6306/._5A RP 6306 41.04. mintif.tif
- Source_Data_Figure_5/5C/DMSO/Movie_5C_Description.rtf
- __MACOSX/Source_Data_Figure_5/5C/DMSO/._Movie_5C_Description.rtf
- Source_Data_Figure_5/5C/DMSO/5C DMSO 2.09 hr.tif
- Source_Data_Figure_5/5C/DMSO/.DS_Store
- __MACOSX/Source_Data_Figure_5/5C/DMSO/._.DS_Store
- Source_Data_Figure_5/5C/DMSO/5C DMSO 2.27 hr.tif
- Source_Data_Figure_5/5C/DMSO/5C DMSO -00.10 hr.tif
- Source_Data_Figure_5/5C/DMSO/5C DMSO 0.00 hr.tif
- __MACOSX/Source_Data_Figure_5/5C/DMSO/._5C DMSO 0.00 hr.tif
- Source_Data_Figure_5/5C/DMSO/5C DMSO 2.55 hr.tif
- Source_Data_Figure_5/5C/DMSO/Movie_5C_DMSO-Paclitaxel .mp4
- __MACOSX/Source_Data_Figure_5/5C/DMSO/._Movie_5C_DMSO-Paclitaxel .mp4
- Source_Data_Figure_5/5C/AZD 1775/Movie_5C_Description.rtf
- __MACOSX/Source_Data_Figure_5/5C/AZD 1775/._Movie_5C_Description.rtf
- Source_Data_Figure_5/5C/AZD 1775/5C AZD 1775 0.0 min.tif
- Source_Data_Figure_5/5C/AZD 1775/5C AZD 1775 11.25 min.tif
- Source_Data_Figure_5/5C/AZD 1775/5C AZD 1775 -00.10 min.tif
- Source_Data_Figure_5/5C/AZD 1775/5C AZD 1775 1.20 hr .tif
- Source_Data_Figure_5/5C/AZD 1775/5C AZD 1775 7.25 hr.tif
- Source_Data_Figure_5/5C/AZD 1775/5C Movie_AZ1775-Paclitaxel mp4.mp4
- __MACOSX/Source_Data_Figure_5/5C/AZD 1775/._5C Movie_AZ1775-Paclitaxel mp4.mp4
- Source_Data_Figure_5/5C/RP 6306/Movie_5C_Description.rtf
- __MACOSX/Source_Data_Figure_5/5C/RP 6306/._Movie_5C_Description.rtf
- Source_Data_Figure_5/5C/RP 6306/5C RP 6306 01.27 hr.tif
- Source_Data_Figure_5/5C/RP 6306/5C RP 6306 -0.10 hr.tif
- Source_Data_Figure_5/5C/RP 6306/5C RP 6306 1.10 hr.tif
- __MACOSX/Source_Data_Figure_5/5C/RP 6306/._5C RP 6306 1.10 hr.tif
- Source_Data_Figure_5/5C/RP 6306/Movie_5C_RP 6306-Paclitaxel .mp4
- __MACOSX/Source_Data_Figure_5/5C/RP 6306/._Movie_5C_RP 6306-Paclitaxel .mp4
- Source_Data_Figure_5/5C/RP 6306/5C RP 6306 2.0 hr.tif
- Source_Data_Figure_5/5C/RP 6306/5C RP 6306 0.00.tif
