# Supplementary material for: PKMYT1 has an important role in the timing and fidelity of chromosome segregation
Source: EMBO Rep. 2026 Jun 5;27(13):3564–84. doi: 10.1038/s44319-026-00809-1 (PMC13354794; doi:10.1038/s44319-026-00809-1)
Supplement: Supplementary file 7 — Source data Fig. 5 [file 44319_2026_809_MOESM7_ESM.zip › Source_Data_Figure_5/5D/5D.xlsx]

## Sheet: Sheet1
Prometaphase to anaphase onset (min)
Taxol/DMSO	Taxol/RP-6306	Taxol/AZD-1775	Taxol/Reversine
61	46	328	30
455	201	387	23
162	46	527	23
162	262	92	30
61	76	43	23
84	76	540	30
61	84	543	26
84	76	282	26
46	138	534	18
455	46	73	27
347	46	128	27
123	69	543	33
92	100	46	55
100	92	147	55
209	45	110	27
167	97	525	46
62	141	65	18
52	79	53	74
97	35	119	83
88	36	53	37
45	53	543	37
123	36	105	55
61	44	208	37
70	70	105	27
71	88	105	18
42	106	58	37
73	123	35	23
101	44	93	23
120	62	68	26
110	185	57	26
294	114	678	23
55	97	678	26
120	138	231	39
147	92	45	39
442	55	678	23
516	395	678	26
166	212	58	23
83	138	678	26
110	27	678	26
46	64	81	23
331	138	102	23
313	51	278	23
55	120	678	23
129	73	58	23
110	221	91	23
61	55	47	23
540	46	678	39
414	55	70	23
33	89	678	23
51	83	678	26
51	73	47	23
79	101	58
156	101	104
52	117	47
64	43	116
82	62	69
64	212	79
387	43	163
128	80	59
157	93	104
74	80	337
64	58	105
58	68	198
244	81	58
93	92	163
129	47	83
139	229	58
93	163	139
81	45	58
69	115	337
45	185	79
45	208	81
58	47	93
80	69	163
182	81	69
605	46
35	151
58	185
300	69
45	104
173	80
35	69
45	115
92	139
68	81
57	152
57	69
80	68
414	47
127	69
115	70
47	162
34	57
552	58
174	69
70	57
103	81
185	104
93	35
116	69
128	93
69
69
68
70
58
244
93
129
139
93
81
69
58
80
182
605
58
300
173
92
678
68
57
57
80
414
127
678
115
47
34
552
174
70
103
185
93
116
128
69
69
68
70
188
70
94
116
59
58
59
163
34
58
59
163
58
47
59
117
