# Supplementary material for: PKMYT1 has an important role in the timing and fidelity of chromosome segregation
Source: EMBO Rep. 2026 Jun 5;27(13):3564–84. doi: 10.1038/s44319-026-00809-1 (PMC13354794; doi:10.1038/s44319-026-00809-1)
Supplement: Supplementary file 7 — Source data Fig. 5 [file 44319_2026_809_MOESM7_ESM.zip › Source_Data_Figure_5/5B/5B.xlsx]

## Sheet: Sheet1
% chromisome segregation error
DMSO	RP 6306	PKMYT -/-	AZD 1775
0	5.8	8	9.6
0	7.6	7.1	6.6
2.3	3.7	13	5.7
0	5.2	10	8.6
0	3
5	8
5	9
0
5
0
5.7
